# Supplementary material for: Genomic diversity landscapes in outcrossing and selfing Caenorhabditis nematodes
Source: PLoS Genet. 2023 Aug 16;19(8):e1010879. doi: 10.1371/journal.pgen.1010879 (PMC10461856; doi:10.1371/journal.pgen.1010879)
Supplement: S1 Table — (XLSX) [file pgen.1010879.s015.xlsx]

## Sheet: S1 Table
S1 Table. Supplementary information for the C. remanei genetic map.
Lengths of genetic maps are from joint estimation using a pedigree for 4 families with grandparents.
Chromosome	I	II	III	IV	V	X
Number of informative markers	2227	2027	1998	2413	2542	1389
Number of markers after filtration	900	1091	1381	1413	1660	1067
Number of F2 individual with at least 1 recombination	222	216	226	219	218	129
Length of maternal map (cM)	49.973	49.126	51.502	48.301	48.817	40.998 (females only)
