# Supplementary material for: Genomic diversity landscapes in outcrossing and selfing Caenorhabditis nematodes
Source: PLoS Genet. 2023 Aug 16;19(8):e1010879. doi: 10.1371/journal.pgen.1010879 (PMC10461856; doi:10.1371/journal.pgen.1010879)
Supplement: S2 Table — (XLSX) [file pgen.1010879.s016.xlsx]

## Sheet: S2 Table
S2 Table. The difference in the relative fraction of substitutions from the C. latens and C. remanei common ancestor to the C. remanei strain PX506 between “arms” and “centers”.
Approximative General Independence Test (two sided), the p-values were adjusted with the Bonferroni correction.
Substitution	Cohen’s D	Z	P-value	Adjusted P-value
C→T|G→A	0.550807	3.61236	0.0005	0.003
A→G|T→C	0.351746	2.31403	0.0211	0.0633
C→A|G→T	0.302506	-1.99121	0.0484	0.0722
A→T|T→A	0.424313	-2.78871	0.0078	0.0312
C→G|G→C	0.435858	-2.86409	0.0045	0.0225
A→C|T→G	0.325106	-2.13944	0.0361	0.0722
