# Supplementary material for: Genomic diversity landscapes in outcrossing and selfing Caenorhabditis nematodes
Source: PLoS Genet. 2023 Aug 16;19(8):e1010879. doi: 10.1371/journal.pgen.1010879 (PMC10461856; doi:10.1371/journal.pgen.1010879)
Supplement: S3 Table — (XLSX) [file pgen.1010879.s017.xlsx]

## Sheet: S3 Table
S3 Table. Individually sequences worms used in this study.
* For details on C. elegans data see the Supplementary material from Crombie et al. 2019, doi:10.7554/eLife.50465
Species	ID	Isotype	SRA Accession	Collected at (latitude, longitude)
C. elegans*	ECA779	ECA760	SRR9321974	* the Big Island, Hawaii, USA (20.039858, -155.441608), August 2017; all C. elegans sequences are from Crombie et al. 2019
	ECA780	ECA760	SRR9321975
	ECA808	ECA760	SRR9322800
	ECA781	ECA778	SRR9322495
	ECA756	ECA778	SRR9322785
	ECA757	ECA778	SRR9322428
	ECA762	ECA812	SRR9322881
	ECA748	ECA812	SRR9322898
	ECA750	ECA812	SRR9322348
	ECA751	ECA812	SRR9322262
	ECA752	ECA760	SRR9322261
	ECA753	ECA760	SRR9322784
	ECA761	ECA812	SRR9322880
	ECA772	ECA768	SRR9322091
	ECA777	ECA777	SRR9322085
	ECA778	ECA778	SRR9322022
	ECA758	ECA760	SRR9322414
	ECA759	ECA812	SRR9322945
	ECA770	ECA807	SRR9322093
	ECA774	ECA812	SRR9322089
	ECA775	ECA812	SRR9322088
	ECA776	ECA812	SRR9322087
	ECA807	ECA807	SRR9322543
	ECA809	ECA812	SRR9322799
	ECA783	ECA812	SRR9321978
	ECA784	ECA760	SRR9321979
	ECA785	ECA760	SRR9321980
	ECA787	ECA812	SRR9322542
C. remanei	A24-1	–	SRR17772309	Koffler Scientific Reserve, Jokers Hill, Ontario, Canada (44.029608, -79.531142), September 2013
	A31-1	–	SRR17772314
	N15-2	–	SRR17772305
	NS16-2	–	SRR17772304
	NS26	–	SRR17772312
	NS30	–	SRR17772310
	NS33-2	–	SRR17772315
	NS4	–	SRR17772306
	NS50-1	–	SRR17772303
	NS50-2	–	SRR17772302
	NS52	–	SRR17772311
	NS56	–	SRR17772308
	NS59-2	–	SRR17772313
	R18-1	–	SRR17772307
	PX553	–	SRR17714788	Inbred strain (28 generations of inbreeding) generated from strain PX393 collected at the Koffler Scientific Reserve, Jokers Hill, Ontario, Canada, (44.029608, -79.531142), October 2008
	PX553 X PX506 F2	–	SRR17714789-SRR17714792	Best-RAD data for F2 females from crosses four of PX506 and PX553 strains
