# Supplementary material for: Genomic diversity landscapes in outcrossing and selfing Caenorhabditis nematodes
Source: PLoS Genet. 2023 Aug 16;19(8):e1010879. doi: 10.1371/journal.pgen.1010879 (PMC10461856; doi:10.1371/journal.pgen.1010879)
Supplement: S4 Table — (XLSX) [file pgen.1010879.s018.xlsx]

## Sheet: S4 Table
S4 Table. Distribution of selection coefficients used in evolutionary simulations.
The selection coefficients were drawn from a gamma distribution with a mean of Ns and a scale of 0.3. The right column is showing the number of replicates for each combination of parameters. * Decay simulations only for these scenarios (50 replicates).
Scenario	Arm-Center	Description, (mean selection parameter Ns)	Replicates
Neutral	*	Only neutral mutations	600
Neutral + Deleterious	WD-WD	“Weak” (Ns=3) deleterious mutations in both recombination domains	200
	MD-SD	“Moderate” (Ns=7.5) on the arms, “strong” (Ns=15) on the centers	200
	SD-SD*	“Strong” (Ns=15) deleterious in both domains	200
Neutral + Deleterious + Beneficial	WD&SB-WD&SB	“Weak” (Ns=3) deleterious mutations and “strong” (Ns=15) beneficial in both recombination domains	200
	MD&MB-SD&SB	“Moderate” (Ns=7.5) deleterious and beneficial on the arms and “strong” (Ns=15) on the centers	200
	SD&SB-SD&SB*	“Strong” (Ns=15) for both types along the chromosome	200
Neutral + Deleterious + Balancing	SD&SBa-SD&SBa*	“Strong” (Ns=15) for both types along the chromosomes, selection for beneficial mutation is dependent on allele frequency in populations (max at 0.5)	200
